# Supplementary material for: CHIR99021 Augmented the Function of Late Endothelial Progenitor Cells by Preventing Replicative Senescence
Source: Int J Mol Sci. 2021 Apr 30;22(9):4796. doi: 10.3390/ijms22094796 (PMC8124445; doi:10.3390/ijms22094796)
Supplement: Supplementary file 1 [file ijms-22-04796-s001.zip]

Archive with 1 entries (1 files):
- ijms-1208382-supplementary.pdf
